# Supplementary material for: Facile Fabrication of Attapulgite-Modified Chitosan Composite Aerogels with Enhanced Mechanical Strength and Flame Retardancy for Thermal Insulation
Source: Polymers (Basel). 2025 Dec 29;18(1):98. doi: 10.3390/polym18010098 (PMC12787402; doi:10.3390/polym18010098)
Supplement: Supplementary file 1 [file polymers-18-00098-s001.zip]

Archive with 1 entries (1 files):
- polymers-4038268-supplementary.pdf
